# Supplementary material for: Baseline identification of clonal V(D)J sequences for DNA-based minimal residual disease detection in multiple myeloma
Source: PLoS One. 2019 Mar 22;14(3):e0211600. doi: 10.1371/journal.pone.0211600 (PMC6430394; doi:10.1371/journal.pone.0211600)
Supplement: S1 Table — For each limit of detection, we report the minimum number of reads required to detect clones within ±20% of its true value with 95% confidence and 99% power. (XLSX) [file pone.0211600.s006.xlsx]

## Sheet: Sheet1
Limit of detection (% clonal control dilution)	Minimum required reads
2.5	19 760
5	9 597
7.5	6 210
10	4 516
