# Supplementary material for: Baseline identification of clonal V(D)J sequences for DNA-based minimal residual disease detection in multiple myeloma
Source: PLoS One. 2019 Mar 22;14(3):e0211600. doi: 10.1371/journal.pone.0211600 (PMC6430394; doi:10.1371/journal.pone.0211600)
Supplement: S2 Table — A total of 59 samples from a variety of clinical materials (peripheral blood, bone marrow aspirate and formalin-fixed paraffin embedded tissue) were analyzed for V(D)J sequence clonality using LymphoTrack (NGS) as described in the S1 Fig legend, as well as the IdentiClone capillary electrophoresis (CE) assays (Invivoscribe) on the ThermoFischer 3500 capillary platform. Test performance is reported for the NGS assay, using the results of CE as gold standard. PPA, positive percentage agreement; NPA, negative percentage agreement. *57 samples evaluable by NGS, 46 by CE; **56 samples evaluable by NGS, 57 by CE. (XLSX) [file pone.0211600.s007.xlsx]

## Sheet: Sheet1
Assay	Samples evaluable by both methods	CE+/	CE+/	CE-/	CE+/	Concordance (%)	PPA (%)	NPA (%)
		NGS+	NGS-	NGS+	NGS+
IGH FR1/2/3	44*	24	1	1	18	95.5	96	94.7
IGK	55**	19	1	0	35	98.2	100	97.2
