# Supplementary material for: Baseline identification of clonal V(D)J sequences for DNA-based minimal residual disease detection in multiple myeloma
Source: PLoS One. 2019 Mar 22;14(3):e0211600. doi: 10.1371/journal.pone.0211600 (PMC6430394; doi:10.1371/journal.pone.0211600)
Supplement: S3 Table — (XLSX) [file pone.0211600.s008.xlsx]

## Sheet: Sheet1
Predictor	n.	Odds ratio	95 % CI	p-value
IgG	177	0.9	0.4-1.94	0.79
IgA	177	1.8	0.69-5.6	0.26
No heavy chain	177	0.56	0.22-1.57	0.25
Serum M-spike (1 g/dl)	176	1.31	1.01-1.77	0.06
Involved s-FLC (100 mg/dl)	173	1.03	0.98-1.27	0.6
Gender (male)	177	1.02	0.48-2.19	0.95
Age at sample (per year)	177	1.01	0.98-1.05	0.5
BMPC biopsy (per 10 %)	144	1.27	1.08-1.52	0.006
BMPC flow (per 10 %)	112	5.28	1.49-40.51	0.046
