# Supplementary material for: Baseline identification of clonal V(D)J sequences for DNA-based minimal residual disease detection in multiple myeloma
Source: PLoS One. 2019 Mar 22;14(3):e0211600. doi: 10.1371/journal.pone.0211600 (PMC6430394; doi:10.1371/journal.pone.0211600)
Supplement: S4 Table — For each flow marker, we show the percentage of samples that are positive, as well as the number of positive and negative samples. We used chi^2 tests to check if flow marker positivity differs according to the detection of clonality by V(D)J sequencing. (XLSX) [file pone.0211600.s009.xlsx]

## Sheet: Sheet1
Cell surface marker	Clonality detected	Clonality not detected	p-value
CD20	31% (18/58)	18% (3/17)	0.44
CD56	78% (73/93)	80% (16/20)	>0.99
CD117	67% (59/88)	83% (15/18)	0.28
