# Supplementary material for: Baseline identification of clonal V(D)J sequences for DNA-based minimal residual disease detection in multiple myeloma
Source: PLoS One. 2019 Mar 22;14(3):e0211600. doi: 10.1371/journal.pone.0211600 (PMC6430394; doi:10.1371/journal.pone.0211600)
Supplement: S5 Table — Shows the most abundant rearrangement in each sample where clonality was detected. “Undetermined” denotes a kappa gene sequence that could not be confidently mapped to a known germline region. (XLSX) [file pone.0211600.s010.xlsx]

## Sheet: Sheet1
Kappa rearrangement	Lambda myeloma (n = 47)	Kappa myeloma (n = 50)
Intron-Kde	10	2
VK-Kde	6	6
VK-J	28	39
VK-undetermined	3	3
