# Supplementary material for: Baseline identification of clonal V(D)J sequences for DNA-based minimal residual disease detection in multiple myeloma
Source: PLoS One. 2019 Mar 22;14(3):e0211600. doi: 10.1371/journal.pone.0211600 (PMC6430394; doi:10.1371/journal.pone.0211600)
Supplement: S1 File — (CSV) [file pone.0211600.s011.csv]

sample_ID	LEUKGEN_ID	disease_stage	aspirate	biopsy	lytic_lesions	PET_positive	EMD	ANC	CRP	IgA	IgG	IgM	LDH	WBC	gender	IFE_heavy	IFE_light	UPEP	SPEP	IFE_urine	eGFR	kappa	lambda	LDH_value	plt	alb	beta2m	ca	crea	hgb	ISS	FLC_involved_class	FLC_involved_value	FLC_uninvolved_value	FLC_ratio	tube_barcode	FR1_call	FR2_call	FR3_call	IGK_call	All_call	FR1_amp	FR2_amp	FR3_amp	IGK_amp	KV_gene	KJ_gene	Leader	flow_PC
29971	I-H-130617-T1-1	SMM	16	10	no	NA	no	5.1	NA	199	1605	207	normal	7.6	Male	IgG	kappa	0	0.6	kappa	NA	41.7	0	NA	259	4.5	2.6	9.9	1.4	15.3	1	Kappa	41.7	1.4	30	8019250209	NC	NC	NC	NC	NC	0.4	12.3	0.8	0.9	NA	NA	NC	NA
33756	I-H-130647-T1-1	SMM	23	NA	no	NA	no	3.3	NA	824	504	19	normal	5.5	Male	IgA	kappa	NA	0.3	negative	NA	6.7	0	NA	148	4.3	2.3	8.9	0.9	13.2	1	Kappa	6.7	0.7	10	8019249685	C	NC	C	NC	C	1.6	7.3	0.4	2.6	NA	NA	NA	NA
140301	I-H-130645-T1-1	SMM	14	13	no	no	no	2.9	0.03	80	2928	38	normal	4.1	Female	IgG	kappa	NA	2.83	kappa	NA	13.4	0	NA	189	4.1	1.7	10.6	1	12.9	1	Kappa	13.4	0.1	134	8019249661	I	NC	NC	NC	I	0.3	6.4	0.3	0.4	NA	NA	NC	0.1
18514	I-H-130643-T1-1	SMM	12	NA	no	NA	no	2.3	NA	132	1410	83	normal	5.1	Female	IgG	kappa	NA	0.4	NA	NA	1	0	NA	312	4.2	2.1	9.3	0.9	13.1	1	Kappa	1	0.9	1	8019249732	NC	NC	NC	NC	NC	1.4	9.4	1.9	6.3	NA	NA	NA	NA
29960	I-H-130569-T1-1	SMM	24	40	no	no	no	2.8	0.42	19	279	11	normal	3.8	Female	None	negative	1369.4	0	kappa and lambda	NA	40	0	NA	198	4.7	2.2	9.5	0.7	13.2	1	Kappa	40	0.1	400	8019250167	C	NC	NC	C	C	0.8	12.8	3.2	31	IGKV2D-40_01	IGKJ4_01	NA	NA
40787	I-H-130639-T1-1	SMM	10	NA	no	NA	no	2.6	NA	66	1905	64	normal	3.7	Male	IgG	lambda	NA	1.2	negative	NA	1.1	1	NA	167	4	2.2	8.6	1.3	11.3	1	Lambda	1.3	1.1	1	8019249696	NC	NC	C	NC	C	0.3	8	0.4	1.2	NA	NA	NA	NA
60552	I-H-130560-T1-1	SMM	12	10	no	NA	NA	2	0.11	14	3965	29	normal	4.7	Male	IgG	kappa	4.3	2.8	negative	NA	12.7	0	NA	249	3.5	4	8.8	1.2	11.2	2	Kappa	12.7	0.8	16	8019250189	C	C	C	I	C	0.7	3.2	0.7	0.3	NA	NA	NA	0.2
62009	I-H-130615-T1-1	SMM	20	15	no	yes	no	2.4	NA	136	1000	107	normal	4.1	Female	IgG	lambda	NA	0.4	negative	NA	1.2	1	NA	388	4.4	1.5	8.7	0.7	9	1	Lambda	7.8	1.2	6	8019250173	C	NC	NC	C	C	0.7	8.9	0.8	1.2	IGKV3D-20_01	IGKJ4_01	NA	NA
67833	I-H-130557-T1-1	SMM	4	NA	yes	yes	no	5	1.53	143	814	44	normal	7.7	Female	IgG	lambda	NA	0	negative	NA	0.8	1	NA	315	4.9	2.2	10	0.8	13.4	1	Lambda	2.7	0.8	3	8019250153	NC	NC	C	NC	C	0.7	0.6	1.4	1	NA	NA	NA	0
68743	I-H-130575-T1-1	SMM	19	NA	NA	NA	NA	3	NA	48	525	28	normal	4.9	Male	IgA	lambda	NA	0	negative	NA	0.1	1	NA	263	4.8	1.8	9.4	1	15.2	1	Lambda	0.5	0.1	5	8019250144	C	C	C	C	C	1.7	4.1	4.6	10.6	IGKV5-2_01	none	NA	1.7
82828	I-H-130623-T1-1	SMM	2	50	no	no	no	6.5	NA	26	3260	48	normal	8.1	Female	IgG	lambda	NA	2	negative	NA	NA	1	NA	331	3.9	2.3	9.3	0.8	12.5	1	Lambda	1.7	NA	NA	8019250198	I	NC	C	C	C	0.9	11.6	0.4	0.5	IGKV3D-20_01	IGKJ2_01	NA	1.6
90688	I-H-130619-T1-1	SMM	53	30	no	NA	no	6	NA	63	483	0	normal	8.2	Male	None	kappa	311.1	0	kappa	NA	98.5	0	NA	236	4.6	2.5	9.7	0.9	12.9	1	Kappa	98.5	0.1	985	8019250233	NC	NC	NC	NC	NC	1.3	6.1	1.9	2.6	NA	NA	NA	2.5
109887	I-H-130652-T1-1	SMM	5	13	no	NA	no	2.6	NA	884	985	104	normal	5.6	Female	IgG	kappa	NA	0.8	negative	NA	2.8	0	NA	289	4.4	2	9.4	0.9	11.8	1	Kappa	2.8	0.6	5	8019249733	C	NC	NC	C	C	1.7	8.8	2.5	6.9	IGKV3D-20_01	IGKJ1_01	NA	0.6
124052	I-H-130633-T1-1	SMM	12	50	no	no	no	3.1	NA	120	3187	31	normal	7.1	Female	IgG	lambda	NA	1.3	lambda	NA	1.2	1	NA	268	4	2.8	8.8	0.6	12	1	Lambda	13.2	1.2	11	8019250223	NC	C	NC	NC	C	1.3	7	1.7	6.3	NA	NA	NA	0.2
130797	I-H-130584-T1-1	SMM	5	20	no	no	no	5.4	0.22	70	2564	428	normal	7.9	Female	IgG	lambda	NA	1.4	kappa and lambda	NA	1.1	1	NA	223	4.2	2	9.5	0.7	12.5	1	Lambda	45.3	1.1	41	8019250157	C	NC	C	C	C	0.6	6.5	1.3	0.9	IGKV2D-40_01	IGKJ2_01	NA	0.5
131750	I-H-130649-T1-1	SMM	20	20	no	NA	NA	4	0.31	228	2173	95	elevated	6	Female	IgG	kappa	NA	1.1	negative	NA	3.7	0	264	257	4	4	9.5	1.4	10.6	2	Kappa	3.7	1.8	2	8019249697	NC	NC	NC	NC	NC	0.9	5	0.5	1.2	NA	NA	NA	3
137953	I-H-130681-T1-1	SMM	12	13	no	NA	no	6.8	NA	332	1026	48	normal	9.1	Male	IgA	lambda	NA	0.26	negative	NA	1.1	1	NA	266	4.4	1.8	9.5	0.8	13.5	1	Lambda	16	1.1	15	8019249678	C	NC	NC	C	C	0.5	1.5	0.5	1.3	IGKV3D-20_01	IGKDEL	NA	3.5
144358	NA	SMM	13	10	no	no	no	5.2	0.08	83	2160	20	normal	8.1	Male	IgG	lambda	NA	1.73	negative	NA	0.9	1	NA	182	4.4	1.9	9.3	1.1	15.2	1	Lambda	38.6	0.9	43	8019249698	C	NC	C	NC	C	1.2	2.4	3	3.2	NA	NA	NA	1.3
167133	I-H-130654-T1-1	SMM	8	8	NA	NA	NA	4.2	NA	50	1188	38	normal	6.4	Female	IgG	kappa	NA	0.9	negative	60	1.6	0	NA	189	4.3	1.8	9.5	0.8	12.6	1	Kappa	1.6	0.7	2	8019249662	NC	NC	NC	NC	NC	0.6	16	0.5	1.3	NA	NA	NA	0
171713	I-H-130614-T1-1	SMM	8	10	no	no	no	3.6	NA	48	1060	15	normal	5.7	Male	IgG	lambda	NA	0.68	negative	58	0.9	1	NA	118	4.1	3.3	9	1.2	13.8	1	Lambda	2.9	0.9	3	8019250161	NC	NC	C	NC	C	1	14.2	1.9	3.2	NA	NA	NA	0.2
178733	I-H-130593-T1-1	SMM	4	2	no	NA	no	5.3	0.25	310	2133	119	normal	9.1	Female	IgG	lambda	NA	1.57	NA	60	0.6	1	NA	383	4.1	1.5	9.3	0.5	12.2	1	Lambda	16	0.6	27	8019250158	NC	NC	C	NC	C	0.9	10.9	1.4	3.1	NA	NA	NA	0.3
197552	I-H-130570-T1-1	SMM	12	13	no	no	no	3.1	0.08	147	2205	79	normal	4.8	Female	IgG	kappa	NA	1.57	NA	60	10.3	0	NA	242	4.2	1.6	9.5	0.6	13	1	Kappa	10.3	1.3	8	8019250179	C	C	C	C	C	2.3	11.5	9	20.2	IGKV2-29_03	IGKJ2_02	NA	2.8
213327	NA	SMM	20	20	no	no	no	2.1	NA	1242	543	32	normal	4	Male	IgA	kappa	NA	0.94	NA	52	45.8	0	NA	107	3.6	3.4	9	1.3	12.7	1	Kappa	45.8	1.4	33	8019250152	C	C	NC	C	C	9.8	13.5	1.5	17	IGKV5-2_01	IGKJ2_01	NA	5.8
216229	I-H-130590-T1-1	SMM	8	13	no	no	no	2.3	NA	27	2620	24	normal	4.3	Male	IgG	kappa	NA	2.03	NA	60	9.5	0	NA	187	4	2	8.8	1	13.5	1	Kappa	9.5	0.6	16	8019250196	C	C	NC	C	C	2.7	16.5	1.7	6.3	IGKV1-27_01	IGKJ1_01	NA	0.3
217052	I-H-130591-T1-1	SMM	10	20	no	no	no	2.5	0.33	50	1377	60	normal	3.9	Female	IgG	kappa	NA	0.88	NA	60	13	0	NA	195	4.3	1.6	10.2	0.7	13.1	1	Kappa	13	1	13	8019250229	NC	NC	NC	NC	NC	3.8	8.7	5.3	11.6	NA	NA	NA	0.5
255479	I-H-130556-T1-1	SMM	23	20	no	no	no	4.1	NA	137	3085	38	normal	6.8	Male	IgG	kappa	NA	2.76	NA	60	12.1	0	NA	194	3.6	2.5	8.8	1	13.1	1	Kappa	12.1	0.9	13	8019250141	NC	C	NC	C	C	0.6	3.1	1.3	0.8	IGKINTR	IGKDEL	NA	5.6
297337	I-H-130672-T1-1	NDMM	55	95	yes	yes	no	3.1	0.12	17	393	6	normal	5.3	Female	IgD	kappa	2910.9	0.67	NA	60	261	0	NA	183	4.3	3.9	9.3	0.7	9.8	2	Kappa	261	0.8	326	8019249748	C	C	C	C	C	6	16.5	17.4	2.1	IGKV2D-26_02	IGKJ5_01	NA	32
296572	I-H-130694-T1-1	NDMM	50	45	no	yes	no	4.5	1.29	0	3050	6	normal	6.6	Male	IgG	kappa	16.3	2.17	NA	52	43.9	0	NA	319	3.8	4.6	9.1	1.3	9.2	2	Kappa	43.9	0.7	63	8019249668	C	I	C	C	C	1.3	0	2.1	0	IGKV3-11_01	IGKJ2_01	NA	16.6
280534	NA	NDMM	30	90	no	no	no	3.4	NA	55	4214	27	normal	5.5	Female	IgG	kappa	852.3	4.02	NA	57	162	0	NA	204	3.6	2.8	9	1	11.3	1	Kappa	162	0.4	405	8019250214	NC	NC	NC	NC	NC	0.8	6	1.9	1.8	NA	NA	NC	0.2
272898	I-H-130603-T1-1	NDMM	67	75	yes	yes	no	1.1	0.15	3795	189	25	normal	2.9	Female	IgA	lambda	NA	4.02	NA	60	0.6	1	NA	131	3.7	3.7	11	0.7	8.6	2	Lambda	54.7	0.6	91	8019250171	C	C	I	C	C	3.1	9.3	0.1	48.2	IGKINTR	IGKDEL	NA	64.5
272613	I-H-130602-T1-1	NDMM	10	12	yes	yes	no	5.2	0.23	2299	647	30	normal	8.5	Male	IgA	kappa	NA	2.14	NA	60	36.9	0	NA	418	3.4	2	8.6	1	9.4	2	Kappa	36.9	0.7	53	8019250159	NC	NC	NC	NC	NC	0.5	6.9	1.3	1.3	NA	NA	NC	1.7
271579	I-H-130608-T1-1	NDMM	35	70	no	yes	no	3.5	NA	52	3114	13	normal	6.1	Female	IgG	kappa	209.1	2.55	NA	58	38.8	0	NA	316	3.9	2.7	9.4	1	11.5	1	Kappa	38.8	0.9	43	8019250160	C	NC	NC	NC	C	3.2	62.5	7.8	5.9	NA	NA	NA	12.1
268663	I-H-130571-T1-1	NDMM	4	5	yes	yes	no	3	NA	67	1777	1244	elevated	6.5	Male	IgG	kappa	18.5	2.18	NA	60	10.8	0	283	154	4.3	NA	9.4	1.1	12.7	NA	Kappa	10.8	1	11	8019250191	C	C	C	C	C	1.2	5.8	2.2	2.7	IGKV1-17_01	IGKJ1_01	NA	0
268053	I-H-130644-T1-1	NDMM	1	2	no	no	no	3.6	NA	33	644	20	normal	6.1	Male	None	lambda	780.4	0.14	NA	60	1.1	1	NA	164	4.4	NA	9.9	1	16.2	NA	Lambda	121.4	1.1	110	8019249744	C	NC	NC	C	C	0.6	17.6	0.3	1.6	IGKV2D-24_01	IGKJ5_01	NA	0.4
267597	I-H-130587-T1-1	NDMM	62	70	no	yes	no	4.2	NA	11	5271	6	normal	6.7	Male	IgG	lambda	NA	4.27	NA	60	0.1	1	NA	347	3.8	3.3	9.1	1	12.8	1	Lambda	2.2	0.1	22	8019250181	C	C	C	C	C	15.7	11	14	16.9	IGKINTR	IGKDEL	C	16.4
266453	I-H-130601-T1-1	NDMM	8	20	yes	no	no	5.1	0.75	54	2852	25	normal	7	Female	IgG	lambda	NA	2.53	NA	60	0.8	1	NA	305	3.8	1.7	9.1	0.8	8.2	1	Lambda	54	0.8	68	8019250147	NC	NC	C	C	C	0.5	12.7	0.9	3.4	IGKV3D-20_01	IGKDEL	NA	1.1
265579	I-H-130553-T1-1	NDMM	23	45	no	yes	no	4	0.07	141	3742	60	normal	7	Female	IgG	kappa	NA	3.56	NA	55	15.5	0	NA	330	3.8	1.8	8.7	1.1	12.9	1	Kappa	15.5	0.7	22	8019250200	C	C	C	NC	C	2.1	5.1	4.6	4.3	NA	NA	NA	0.3
258063	I-H-130600-T1-1	NDMM	1	2	yes	yes	no	3.8	NA	106	2455	51	normal	5.5	Male	IgG	kappa	NA	1.73	NA	60	23.9	0	NA	225	4.1	2	10	0.8	12.4	1	Kappa	23.9	0.8	30	8019250230	C	C	NC	C	C	0.3	8.8	0.4	2.1	IGKV2-29_03	IGKJ2_02	NA	0
255086	I-H-130564-T1-1	NDMM	32	60	no	no	no	2.5	0.32	99	4763	25	normal	5.4	Female	IgG	kappa	NA	3.57	NA	37	27.1	0	NA	275	3.9	3.4	10.1	1.4	8	1	Kappa	27.1	1.4	19	8019250154	C	C	C	C	C	1.3	21.3	0.6	2.9	IGKV3-11_01	IGKJ4_01	NA	11.1
239072	I-H-130599-T1-1	NDMM	12	35	yes	yes	yes	3.1	0.21	83	365	15	normal	5.3	Male	None	kappa	227.1	0	NA	60	412	0	NA	268	4.8	4.3	9.9	1	13.3	2	Kappa	412	0.6	687	8019250218	NC	NC	NC	NC	NC	0.9	28.1	1.6	3	NA	NA	NA	1.9
236753	I-H-130597-T1-1	NDMM	3	2	yes	yes	no	3.3	0.73	287	2937	34	normal	5.4	Male	IgG	kappa	21.5	0.94	NA	60	45	0	NA	315	3.6	2.5	10	0.8	12	1	Kappa	45	2.2	20	8019250194	I	NC	NC	NC	I	0.4	6.4	0.9	1	NA	NA	NC	0
235934	I-H-130598-T1-1	NDMM	16	15	yes	yes	no	4.9	0.1	147	425	10	normal	9.2	Male	IgA	kappa	NA	0	NA	60	241	0	NA	323	4.5	2.3	9.6	1.1	15.1	1	Kappa	241	0.5	482	8019250206	I	I	C	NC	C	0.4	0.2	0.7	0.6	NA	NA	NA	0.8
234790	I-H-130588-T1-1	NDMM	22	15	yes	yes	no	4.2	0.37	168	2382	37	normal	8.1	Male	IgG	kappa	720.2	1.77	NA	60	10.9	0	NA	231	4	2.3	9.4	0.9	14.7	1	Kappa	10.9	0.9	12	8019250193	NC	NC	C	NC	C	1.3	5.6	4.3	2.5	NA	NA	NA	7.2
232637	I-H-130655-T1-1	NDMM	32	80	yes	yes	no	3.3	1.44	5367	367	9	normal	5.3	Male	IgA	kappa	NA	4.3	NA	60	23.4	0	NA	139	3.3	3.8	8.6	0.9	9.6	2	Kappa	23.4	0.5	47	8019249674	NC	NC	NC	NC	NC	0.8	9.1	1	2.7	NA	NA	NA	1.1
225296	I-H-130673-T1-1	NDMM	20	45	yes	NA	no	6.4	NA	114	567	44	elevated	10.7	Male	IgG	kappa	NA	0.14	NA	60	90.7	0	247	463	3.9	NA	9.1	0.8	11.2	NA	Kappa	90.7	22.4	4	8019249665	C	NC	C	C	C	2.9	11.4	5.4	7.2	IGKV1D-39_01	IGKJ2_01	NA	13.8
222604	I-H-130632-T1-1	NDMM	16	40	yes	yes	no	3.4	0.28	70	3259	23	normal	5.3	Male	IgG	kappa	NA	2.51	NA	60	6.6	0	NA	194	4.1	2.3	9.6	1	11.9	1	Kappa	6.6	0.6	11	8019250211	C	C	C	I	C	1.4	14.7	1.2	0.3	NA	NA	NA	11.7
220171	I-H-130550-T1-1	NDMM	20	90	yes	yes	no	2.4	0.06	23	658	0	normal	4.4	Female	None	lambda	9004.2	0	NA	60	0.6	1	NA	181	4.5	3	10.2	0.8	11.7	1	Lambda	875	0.6	1458	8019250140	NC	NC	C	C	C	1.6	19.1	1.4	1.5	IGKV3D-20_01	IGKDEL	NA	2
218772	I-H-130572-T1-1	NDMM	8	NA	yes	yes	no	4.5	1.36	79	2684	26	elevated	7.8	Male	IgG	lambda	NA	2.44	NA	60	1.8	1	262	393	4.1	2.8	9.7	1.3	11.2	1	Lambda	11.3	1.8	6	8019250203	C	C	NC	NC	C	1.5	4.9	2.8	3.3	NA	NA	NA	0.4
213982	I-H-130675-T1-1	NDMM	5	20	no	no	no	3.8	NA	116	2874	107	normal	5.3	Male	IgG	kappa	757.8	2.25	NA	18	133.8	0	NA	223	3.5	7	9.3	3.2	9.9	3	Kappa	133.8	2.5	54	8019249701	C	C	C	C	C	2	6.7	5.1	6.3	IGKV1D-39_01	IGKJ4_01	NA	0.3
213547	I-H-130646-T1-1	NDMM	8	20	no	no	no	3	NA	33	5368	9	normal	5.4	Female	IgG	kappa	408.1	3.87	NA	60	59.9	0	NA	174	3.4	3	8.8	0.9	9.9	2	Kappa	59.9	0.6	100	8019249673	C	C	NC	C	C	2.5	8.6	6.3	11.7	IGKV3D-20_01	IGKDEL	NA	0.1
208882	I-H-130611-T1-1	NDMM	2	15	yes	yes	no	0.7	0.7	988	502	24	normal	1.8	Male	IgA	kappa	NA	0.85	NA	60	2.3	0	NA	97	4.5	3.2	10	1	12.6	1	Kappa	2.3	0.8	3	8019250220	NC	NC	NC	C	C	0.6	15.2	2.1	2.8	IGKV1D-39_01	IGKJ4_01	NA	0.3
201127	I-H-130628-T1-1	NDMM	61	80	yes	yes	no	3.2	0.41	5107	380	9	normal	4	Male	IgA	lambda	50.4	4.85	NA	60	0.6	1	NA	94	3.2	5	8.2	1.2	6.6	2	Lambda	1.2	0.6	2	8019250163	C	C	NC	C	C	2.5	5.5	0.5	7	IGKINTR	IGKDEL	NA	30.4
194061	NA	NDMM	51	85	no	no	no	3.8	NA	4659	196	26	normal	7.4	Female	IgA	lambda	1641.8	4.5	lambda	60	0.72	1	NA	217	3.7	6.2	10	0.7	10.5	3	Lambda	108.7	0.72	151	8019250180	I	NC	NC	C	C	0.9	1	1.2	47.3	IGKV1D-33_01	IGKJ2_01	NA	27.9
188951	I-H-130582-T1-1	NDMM	25	65	yes	yes	no	4.1	NA	29	4191	35	normal	5.3	Female	IgG	lambda	437.4	3.81	lambda	60	1.2	1	NA	269	3.4	4.9	9	0.6	10.5	2	Lambda	171	1.2	142	8019250228	C	C	C	C	C	3	14.5	49.6	12.2	IGKV1-9_01	IGKJ4_01	NA	6.5
184535	I-H-130596-T1-1	NDMM	28	25	no	NA	no	4.3	0.64	68	2807	24	normal	7.2	Female	IgG	kappa	NA	2.05	NA	60	1.9	0	NA	317	4	1.7	8.8	0.8	12.7	1	Kappa	1.9	0.5	4	8019250182	NC	NC	NC	C	C	2.7	13.4	6	14.9	IGKV1-9_01	IGKDEL	NA	4.5
183948	I-H-130595-T1-1	NDMM	30	30	yes	yes	yes	2.6	0.11	201	3870	49	normal	6.2	Male	IgG	lambda	NA	2.72	NA	60	1.6	1	NA	252	4.1	2.8	9.1	1	15.4	1	Lambda	9	1.6	6	8019250170	NC	NC	NC	C	C	0.5	4.2	1.3	3.3	IGKV2-29_03	IGKJ2_01	NA	0.4
182932	I-H-130609-T1-1	NDMM	20	55	yes	NA	no	3.6	NA	35	3288	15	normal	6.2	Male	IgG	kappa	NA	2.72	NA	60	4.1	0	NA	287	4.3	1.9	9.7	0.9	15.2	1	Kappa	4.1	1.7	2	8019250172	C	NC	C	NC	C	1.8	34.5	7.8	4.8	NA	NA	NA	3.2
178219	I-H-130624-T1-1	NDMM	35	60	yes	NA	no	5.4	1.4	32	4026	11	normal	8.9	Female	IgG	kappa	186	3.02	kappa	44	29.6	0	NA	132	3.8	11	9.5	1.2	9.3	1	Kappa	29.6	0.1	296	8019250210	NC	C	NC	NC	C	0.6	5.5	0.9	3.3	NA	NA	NA	0.4
176630	I-H-130621-T1-1	NDMM	13	55	yes	yes	no	3.1	NA	40	4290	76	normal	5.4	Male	IgG	kappa	NA	3.33	NA	60	2.8	0	NA	188	4	2.9	9	1.2	14.2	1	Kappa	2.8	0.6	5	8019250174	I	NC	NC	NC	I	0.2	2.2	0.4	0.8	NA	NA	NC	0.3
172775	I-H-130592-T1-1	NDMM	15	80	yes	yes	no	5.6	0.77	52	900	29	normal	11.8	Female	None	kappa	0	0	kappa	60	74.9	0	NA	368	5.2	6.6	8.6	0.9	11.9	3	Kappa	74.9	0.7	107	8019250146	C	C	C	C	C	1.5	10.6	1.5	3.5	IGKV3-11_01	IGKJ4_01	NA	3.2
171865	0	NDMM	41	50	yes	NA	no	2.3	5.4	20	2184	18	normal	4.8	Female	IgG	kappa	NA	1.29	NA	53	111.7	0	NA	224	4	5.6	9	1	9.5	3	Kappa	111.7	0.1	1117	8019249691	C	C	C	C	C	0.5	2.3	1	3.1	IGKV3D-20_01	IGKDEL	NA	24.2
171445	I-H-130605-T1-1	NDMM	15	75	yes	yes	no	3.1	NA	36	383	14	normal	5	Male	IgD	lambda	NA	1.71	NA	60	0	1	NA	120	4	2.5	7.8	0.6	9.9	1	Lambda	64.2	0.05	1284	8019250195	NC	NC	C	C	C	0.5	37.1	1.5	8.7	IGKV2D-26_01	IGKJ2_02	NA	4.3
170413	I-H-130612-T1-1	NDMM	47	80	yes	yes	no	4.7	NA	77	3446	39	elevated	7.4	Female	IgG	kappa	467.6	3.22	kappa and lambda	55	84.6	0	247	366	3.9	4.8	8.4	1	11.5	2	Kappa	84.6	0.6	141	8019250232	C	C	C	NC	C	2.4	14.8	5.3	4.2	NA	NA	NA	7.8
165503	NA	NDMM	60	NA	no	NA	NA	1.2	NA	5620	325	28	normal	2.9	Male	IgA	kappa	1056.6	5.99	kappa	60	51.1	0	NA	157	3	4.3	10.1	0.9	10.6	2	Kappa	51.1	0.9	57	8019250197	C	C	C	C	C	6.8	24.5	4.7	8.6	IGKV1D-33_01	IGKJ4_01	C	45.4
165136	I-H-130589-T1-1	NDMM	70	70	yes	NA	NA	5.6	0.37	NA	5819	9	elevated	6.8	Female	IgG	kappa	NA	4.63	NA	5	11131	0	258	230	2.8	39	6.7	7.6	10.5	2	Kappa	11131	0.6	18552	8019250205	I	NC	NC	I	C	0.3	8.3	0.3	0.5	NA	NA	C	8.9
164850	I-H-130604-T1-1	NDMM	17	NA	yes	yes	no	8	2.37	268	987	94	normal	10.7	Male	None	lambda	NA	0	kappa and lambda	60	1.7	1	NA	439	4	2.5	9.2	1.2	14.2	1	Lambda	15.2	1.7	9	8019250183	NC	NC	NC	NC	NC	1.3	15.4	2.1	3.1	NA	NA	NA	0
160972	I-H-130702-T1-1	NDMM	11	NA	no	no	no	2	0.25	876	652	55	elevated	4.2	Male	IgA	kappa	520.6	0.92	kappa	53	93.1	0	254	77	3.3	4.9	9.2	1.5	7.6	2	Kappa	93.1	1.3	72	8019249670	C	NC	C	C	C	1.4	15.5	1.1	8.7	IGKV1D-33_01	IGKJ4_01	NA	NA
154014	I-H-130641-T1-1	NDMM	1	2	yes	yes	no	3.6	NA	2287	576	31	normal	5.2	Male	IgA	lambda	NA	1.78	negative	60	0.8	1	NA	181	4.1	2.1	9.1	1.3	14.6	1	Lambda	9.9	0.8	12	8019249720	NC	NC	NC	NC	NC	0.8	6.9	1.9	5.2	NA	NA	NA	0
147336	I-H-130683-T1-1	NDMM	60	90	no	no	no	2.8	NA	15	3738	13	normal	5.3	Male	IgG	lambda	NA	2.96	negative	NA	0.1	1	NA	205	3.9	4.6	8.9	1.2	10.3	2	Lambda	108.4	0.1	1084	8019249714	C	C	C	C	C	1.6	10.9	11	36.6	IGKV2D-24_01	IGKJ2_01	NA	24.2
147338	I-H-130640-T1-1	NDMM	5	7	no	NA	no	2.9	NA	212	2200	68	normal	5.2	Male	IgG	kappa	NA	1.55	NA	60	10.8	0	NA	219	4.1	1.8	8.8	1	13.8	1	Kappa	10.8	0.8	14	8019249708	NC	NC	NC	NC	NC	0.6	9.9	1	1.5	NA	NA	NA	0.2
144670	I-H-130650-T1-1	NDMM	56	70	yes	NA	no	4.1	1.35	43	6618	26	normal	6.1	Female	IgG	kappa	176.9	4.68	kappa	NA	37.1	0	NA	353	3.8	3.7	9	0.9	11.9	2	Kappa	37.1	0.5	74	8019249709	C	NC	C	C	C	1.5	6.6	1.2	3.3	IGKV3D-20_01	none	NA	14.2
141738	I-H-130585-T1-1	NDMM	3	2	yes	yes	no	5.9	NA	423	1175	131	normal	7.6	Male	IgA	kappa	NA	0.28	negative	NA	2.8	0	NA	311	4.7	1.8	9.7	0.7	12.7	1	Kappa	2.8	1.3	2	8019250169	NC	NC	C	NC	C	0.2	3	0.6	0.4	NA	NA	NA	0
138249	I-H-130676-T1-1	NDMM	15	15	yes	yes	no	2	NA	76	2777	151	normal	3.5	Female	IgG	kappa	NA	2.3	kappa	NA	10.9	0	NA	160	4	2.4	8.8	0.9	11.5	1	Kappa	10.9	1	11	8019249713	NC	NC	NC	NC	NC	0.2	7	0.4	0.4	NA	NA	NA	2
136608	I-H-130555-T1-1	NDMM	81	80	no	no	no	3.2	0.07	39	739	27	elevated	5	Female	None	kappa	2711.1	0	kappa and lambda	NA	475	0	276	320	5	3.5	9.3	0.7	10.4	2	Kappa	475	0.1	4750	8019250224	NC	NC	NC	C	C	1.4	2.9	1	7.1	IGKV2D-28_01	IGKDEL	NA	19.3
134846	I-H-130690-T1-1	NDMM	50	80	yes	NA	no	1	0.12	NA	8369	11	normal	1.6	Male	IgG	kappa	NA	6.61	NA	NA	10.2	0	NA	177	3.6	5.8	8.3	1	8.7	3	Kappa	10.2	0.2	51	8019249703	C	C	NC	C	C	0.9	4	1.2	3.1	IGKV1-5_03	IGKJ1_01	NA	9.1
134400	I-H-130629-T1-1	NDMM	7	30	yes	yes	no	3.8	NA	1725	390	78	normal	6.2	Female	IgA	lambda	NA	1.41	negative	NA	1.2	1	NA	276	4.2	2.7	9.9	0.8	13.3	1	Lambda	9.6	1.2	8	8019250175	C	C	NC	C	C	1.5	3.7	1.2	2.4	IGKV3D-20_01	IGKJ2_01	NA	0.5
133619	I-H-130563-T1-1	NDMM	60	80	yes	yes	no	4	1.61	4830	150	NA	normal	6	Male	IgA	lambda	NA	2.8	negative	NA	0	1	NA	209	3.5	3.4	9.1	1	10.4	1	Lambda	1.5	0.05	30	8019250142	I	C	C	C	C	0.4	7.2	1.2	7.1	IGKV1-17_01	IGKJ4_01	NA	13.6
129432	I-H-130610-T1-1	NDMM	2	20	yes	yes	no	3.9	0.14	447	1134	73	normal	5.4	Male	IgA	lambda	NA	0.3	negative	NA	2.2	1	NA	427	4.9	2.7	10	1	14.8	1	Lambda	12.9	2.2	6	8019250184	NC	NC	NC	C	C	0.5	31	1.6	2.4	IGKINTR	IGKDEL	NA	0
127254	I-H-130626-T1-1	NDMM	30	NA	no	NA	no	4.2	NA	26	4023	69	normal	8.9	Female	IgG	lambda	978.1	2.5	lambda	NA	0.9	1	NA	176	3.6	3.1	8.5	0.9	9.6	1	Lambda	216	0.9	240	8019250234	C	C	C	C	C	5.2	12.3	11.9	14.5	IGKV2D-30_01	none	NA	7
124132	I-H-130583-T1-1	NDMM	73	70	yes	yes	no	2.7	0.47	27	510	21	normal	4.1	Female	None	negative	NA	0	negative	NA	0.1	1	NA	248	4.6	2.8	9.3	0.9	11.5	1	Lambda	NA	NA	NA	8019250145	C	C	C	C	C	4.4	8.7	8.5	16.4	IGKV2D-26_01	IGKJ4_01	NA	28
121129	I-H-130709-T1-1	NDMM	15	20	yes	yes	no	4.1	2.87	65	3175	49	normal	6.6	Female	IgG	kappa	NA	1.7	NA	NA	40.3	0	NA	430	4.7	3	7.9	0.6	8.1	1	Kappa	40.3	5.7	7	8019249695	NC	NC	C	NC	C	3	3.1	1.4	2.6	NA	NA	NA	1
120604	I-H-130581-T1-1	NDMM	16	NA	yes	yes	no	10.4	0.11	77	2647	15	normal	13.6	Male	IgG	lambda	257.1	1.7	lambda	NA	0.6	1	NA	255	3.9	2.8	9.4	0.6	13.7	1	Lambda	25.4	0.6	42	8019250216	NC	C	C	C	C	0.4	3.8	0.2	6.7	IGKV2-24_01	IGKJ1_01	NA	4
118796	I-H-130706-T1-1	NDMM	60	90	no	NA	no	2.6	NA	25	5940	NA	normal	3.5	Male	IgG	kappa	NA	4	NA	NA	5.2	0	NA	208	3.3	4.9	9.1	1.1	12.2	2	Kappa	5.2	0.1	52	8019249730	C	C	C	C	C	0.7	12.2	0.5	1.4	IGKV1-5_03	IGKJ1_01	NA	4.4
117241	I-H-130634-T1-1	NDMM	24	NA	yes	yes	yes	3.3	NA	22	3137	13	normal	5.4	Male	IgG	lambda	111.6	1.9	lambda	NA	NA	1	NA	334	4.2	7.1	10.4	1.1	11.8	3	Lambda	116.9	NA	NA	8019250235	C	C	C	C	C	0.4	8.5	2	5.6	IGKV2D-26_01	IGKJ4_01	NA	10
114979	NA	NDMM	35	80	yes	yes	no	1.1	NA	2790	499	27	normal	2.5	Male	IgA	kappa	NA	2.6	kappa	NA	1.9	0	NA	214	3.9	1.7	9.7	0.8	12.4	1	Kappa	1.9	0.7	3	8019250199	I	NC	NC	NC	C	0	3.7	0.6	4.3	NA	NA	C	3
114281	I-H-130607-T1-1	NDMM	23	20	yes	no	no	2.8	NA	60	3825	78	normal	4.7	Female	IgG	kappa	NA	2.3	kappa	NA	3.8	0	NA	230	4.1	1.9	9	0.7	12.4	1	Kappa	3.8	0.6	6	8019250231	NC	NC	C	NC	C	2	27.4	8.7	12.5	NA	NA	NA	5
114354	I-H-130580-T1-1	NDMM	2	13	yes	NA	NA	3.5	1.54	54	2655	31	normal	5.9	Female	IgG	kappa	NA	1.4	kappa	NA	6.1	0	NA	278	4.5	2.3	10	0.8	11.5	1	Kappa	6.1	0.5	12	8019250204	NC	NC	NC	NC	NC	1.5	4.7	2.9	3.7	NA	NA	NA	0.3
113629	I-H-130630-T1-1	NDMM	10	15	yes	yes	no	4.5	NA	105	2044	56	normal	7.2	Female	IgG	kappa	NA	1.1	negative	NA	14.6	0	NA	297	4.3	1.6	8.6	0.8	12.8	1	Kappa	14.6	0.6	24	8019250187	NC	NC	NC	NC	NC	0.7	3.5	0.3	2.2	NA	NA	NA	1.1
111968	I-H-130637-T1-1	NDMM	9	7	yes	yes	no	4.1	NA	201	768	34	normal	6.4	Female	IgG	kappa	737.7	0.2	kappa	NA	128.6	0	NA	295	4.1	2.7	9.4	0.8	11.9	1	Kappa	128.6	1	129	8019249672	NC	NC	NC	NC	NC	0.3	2.5	0.4	1.3	NA	NA	NC	0.1
111448	I-H-130638-T1-1	NDMM	48	85	yes	yes	no	3.5	NA	4201	645	43	elevated	6.3	Female	IgA	lambda	NA	3.3	NA	NA	1.2	1	297	362	3.4	4.8	10.3	0.9	11	2	Lambda	106.4	1.2	89	8019249684	NC	C	C	C	C	1.8	6	3.6	8	IGKV3-15_01	IGKJ4_01	NA	11
89508	I-H-130625-T1-1	NDMM	44	70	yes	no	no	4.5	NA	19	4908	10	normal	8	Female	IgG	kappa	NA	3.2	negative	NA	120.8	0	NA	192	3.9	3.6	9	0.7	11.5	2	Kappa	120.8	0.1	1208	8019250222	C	C	NC	NC	C	1	4.4	1.5	4.5	NA	NA	NA	0.1
88409	I-H-130613-T1-1	NDMM	60	90	yes	yes	no	3.2	NA	15	4048	24	elevated	4.1	Female	IgG	kappa	205.7	3.8	kappa	NA	176.6	0	424	167	2.7	5.7	8.1	0.6	9.6	3	Kappa	176.6	0.1	1766	8019250149	C	NC	NC	C	C	0.8	17.9	1.4	3.3	IGKV4-1_01	IGKJ1_01	NA	7.2
87948	I-H-130662-T1-1	NDMM	14	20	yes	yes	no	3.1	0.04	3309	222	0	normal	4.8	Male	IgA	kappa	NA	2	negative	NA	6	0	NA	247	3.7	3.2	9.9	1.1	12.6	1	Kappa	6	0.1	60	8019249699	NC	NC	NC	NC	NC	0.4	4.4	1.8	2.1	NA	NA	NA	0.7
87952	I-H-130620-T1-1	NDMM	15	15	no	NA	NA	8.8	0.72	137	546	44	elevated	11.8	Male	IgG	kappa	100.4	0.4	kappa	NA	201	0	305	447	3.2	9.2	8.4	1.8	9.6	3	Kappa	201	1.5	134	8019250162	I	NC	NC	NC	C	0.6	5.7	0.5	1.3	NA	NA	C	0.4
88052	I-H-130579-T1-1	NDMM	30	20	yes	yes	no	1.8	0.15	7020	275	0	normal	3.3	Male	IgA	kappa	60.6	4.9	kappa	NA	7.4	0	NA	224	3.1	4.6	8.7	1.3	12.2	2	Kappa	7.4	0.1	74	8019250192	C	C	NC	NC	C	2	3.5	3	9.6	NA	NA	NA	0.2
84592	I-H-106480-T2-1	NDMM	10	7	yes	yes	yes	8.7	0.41	48	2090	31	normal	10.3	Male	IgG	lambda	NA	1.1	NA	NA	0	1	NA	249	3.3	2.1	7.2	1.2	10.8	2	Lambda	10.1	0.05	202	8019250219	NC	NC	NC	C	C	0.7	23.1	3.1	2.8	IGKV2D-28_01	IGKJ4_01	NA	NA
83228	I-H-106478-T2-1	NDMM	20	15	yes	no	no	15	0.29	170	817	16	elevated	17.9	Male	IgG	kappa	NA	0.3	kappa	NA	81.3	0	261	252	4.4	1.7	9.7	0.8	14.6	1	Kappa	81.3	0.7	116	8019249677	NC	NC	NC	NC	NC	1.5	8.2	2.4	3.4	NA	NA	NA	NA
76988	I-H-130562-T1-1	NDMM	25	80	yes	yes	no	1.4	0.03	11	6500	9	normal	2.3	Female	IgG	kappa	536.8	4.1	kappa	NA	105	0	NA	245	3.2	2.4	9.1	0.8	10.3	2	Kappa	105	0.05	2100	8019250225	C	C	C	NC	C	1.1	2.5	3.8	5.9	NA	NA	NA	NA
74137	I-H-106950-T2-1	NDMM	30	30	yes	yes	no	3.1	NA	6080	480	36	normal	5.2	Female	IgA	lambda	NA	2.8	lambda	NA	0.4	1	NA	292	3.9	2.1	9.3	0.8	11	1	Lambda	9.1	0.4	23	8019250151	C	C	NC	C	C	1	3.4	0.8	5.1	IGKV3D-20_01	IGKDEL	NA	NA
71532	I-H-130577-T1-1	NDMM	58	80	yes	yes	no	2.3	0.45	11	1460	13	normal	6	Female	IgG	kappa	1705.1	0.9	kappa	NA	418	0	NA	143	4.5	4.4	9.8	0.8	8.8	2	Kappa	418	0.5	836	8019250168	C	C	NC	C	C	1.1	1.1	0.4	13.9	IGKV4-1_01	IGKJ2_01	NA	NA
71409	I-H-130606-T1-1	NDMM	35	2	yes	NA	no	7.9	NA	71	882	62	normal	9.9	Male	None	kappa	10591.4	0.3	kappa and lambda	NA	4852	0	NA	472	3.5	10.1	8.4	1.6	9.4	1	Kappa	4852	0.7	6931	8019250207	NC	NC	NC	C	C	2.1	32.9	3.7	8.7	IGKV1-17_01	IGKJ2_01	NA	NA
69372	I-H-130576-T1-1	NDMM	35	NA	yes	yes	no	2.7	0.26	4880	414	20	normal	5.6	Female	IgA	kappa	75.7	4.1	negative	NA	61	0	NA	212	3.5	4.3	9.7	1.1	11.5	2	Kappa	61	0.1	610	8019250156	C	C	C	C	C	0.9	3.2	4.5	6.3	IGKV1D-33_01	IGKJ2_01	NA	NA
69056	I-H-130618-T1-1	NDMM	15	NA	yes	yes	no	6.4	NA	35	445	19	normal	8.1	Female	None	negative	NA	0	NA	NA	0	0	NA	317	4.6	2.7	9.7	0.8	12.9	1	Kappa	NA	NA	NA	8019250221	C	C	C	C	C	0.9	23	1.4	10.3	IGKV1-16_02	IGKJ4_01	NA	NA
67561	I-H-130636-T1-1	NDMM	11	NA	no	yes	yes	5.8	NA	16	3475	26	normal	7.5	Female	IgG	lambda	NA	2.2	negative	NA	0.5	1	NA	315	4.1	2.1	10.1	1	12.6	1	Lambda	9.4	0.5	19	8019249660	NC	NC	NC	C	C	0.2	4.2	0.5	0.7	IGKV3D-20_01	IGKDEL	NA	0.3
64244	I-H-130574-T1-1	NDMM	40	80	no	yes	no	2	0.52	28	607	5	normal	3.3	Male	None	lambda	134	0	negative	NA	0.6	1	NA	130	4.2	4.6	8.6	1.2	12.3	2	Lambda	251	0.6	418	8019250227	I	NC	C	C	C	0.5	2.2	0.5	12.6	IGKV1D-33_01	IGKJ4_01	NA	NA
59833	I-H-130568-T1-1	NDMM	73	75	yes	NA	NA	2	0.09	75	5510	33	normal	5.1	Male	IgG	kappa	NA	3.9	negative	NA	55.9	0	NA	284	3.4	3.1	8	0.9	9.9	2	Kappa	55.9	0.7	80	8019250155	C	C	NC	C	C	1.6	15.2	7.1	6.8	IGKV1-5_03	IGKJ2_01	NA	NA
57208	NA	NDMM	15	60	yes	yes	no	2.5	NA	25	5350	38	normal	4.4	Female	IgG	lambda	23.7	3.7	negative	NA	0.4	1	NA	181	3.6	2.2	9.5	0.8	11.3	1	Lambda	14.3	0.4	36	8019250176	NC	NC	C	C	C	0.7	3.4	2.5	2.5	IGKINTR	IGKDEL	NA	NA
56033	I-H-130559-T1-1	NDMM	13	NA	yes	NA	NA	3	NA	13	3580	10	normal	5.2	Male	IgG	kappa	NA	2.2	kappa	NA	11.2	0	NA	515	3.9	3.3	8.9	1.2	13.2	1	Kappa	11.2	0.6	19	8019250177	NC	C	NC	NC	C	0.7	5.1	1.9	1.5	NA	NA	NA	NA
50801	I-H-130653-T1-1	NDMM	37	80	yes	yes	no	1.9	NA	15	6840	NA	normal	4.9	Male	IgG	lambda	388.6	4.1	lambda	NA	0.6	1	NA	188	3.2	4.8	8.5	1.1	8.9	2	Lambda	101.5	0.6	169	8019249745	C	C	C	C	C	0.9	5.5	0.6	1.7	IGKINTR	IGKDEL	NA	NA
49994	I-H-130573-T1-1	NDMM	48	70	yes	yes	no	3.3	0.31	63	6455	27	normal	5.8	Male	IgG	kappa	610.5	4.3	kappa	NA	60.1	0	NA	164	4.1	4.1	9.8	1.2	10.9	2	Kappa	60.1	0.7	86	8019250215	C	C	C	NC	C	1.2	3.3	1.4	2.8	NA	NA	NA	NA
49563	I-H-130565-T1-1	NDMM	25	90	yes	yes	no	1.9	NA	2170	366	6	normal	3.5	Female	IgA	kappa	0	2.5	kappa	NA	25.8	0	NA	345	4.1	4.1	9.6	0.6	9.5	2	Kappa	25.8	0.1	258	8019250166	C	C	NC	C	C	3.1	5.6	3.6	9.3	IGKV2-24_01	IGKJ1_01	NA	NA
47194	I-H-130554-T1-1	NDMM	24	25	no	no	no	3.4	1.83	20	3305	10	normal	5.5	Male	IgG	lambda	161.6	2	lambda	NA	0.6	1	NA	208	4.1	2.9	9.3	0.8	13.8	1	Lambda	170.8	0.6	285	8019250212	C	C	C	C	C	2	13.9	41	16.9	IGKINTR	IGKDEL	NA	NA
45915	I-H-130566-T1-1	NDMM	28	80	yes	NA	NA	2.8	0.14	3630	297	14	normal	5	Female	IgA	lambda	0	2	lambda	NA	0.9	1	NA	177	4	4.3	10.2	1.2	11.3	2	Lambda	121.4	0.9	135	8019250202	C	C	NC	C	C	1.5	7.7	3.1	25.4	IGKV2-30_01	IGKJ2_04	NA	NA
42351	I-H-106448-T2-1	NDMM	5	25	yes	yes	no	6.6	9.09	124	1755	41	normal	10.1	Male	IgG	kappa	0	0.7	kappa	NA	227	0	NA	496	4	2.9	9.3	0.8	10.1	1	Kappa	227	1.1	206	8019250188	NC	NC	NC	NC	NC	1.4	9.9	2.8	2.4	NA	NA	NA	NA
40506	I-H-130656-T1-1	NDMM	17	NA	no	yes	no	2.9	NA	2440	1645	87	normal	5.1	Female	IgG	kappa	0	1.3	negative	NA	11.8	0	NA	220	3.2	1.8	9.6	0.6	10.6	2	Kappa	11.8	0.9	13	8019249710	NC	NC	NC	NC	NC	1.4	4.8	1.8	5.4	NA	NA	NA	NA
34818	I-H-106463-T2-1	NDMM	11	30	no	NA	no	2.7	NA	257	3415	16	normal	5.6	Male	IgG	kappa	NA	2.8	negative	NA	6.6	0	NA	267	4.4	4.2	9.1	1.3	12	2	Kappa	6.6	0.9	7	8019249753	I	NC	C	NC	C	0.8	3.9	0.6	1.6	NA	NA	NA	NA
34529	I-H-130561-T1-1	NDMM	12	60	yes	yes	no	5.5	NA	29	491	22	normal	7.9	Female	None	negative	NA	0	negative	NA	176.6	0	NA	183	4.3	3.8	9	0.8	10.7	2	Kappa	176.6	0.1	1766	8019250201	NC	C	NC	NC	C	1.1	3.2	1.4	2.7	NA	NA	NA	NA
33937	I-H-106452-T2-1	NDMM	20	NA	yes	yes	yes	3.7	1.76	3410	570	42	elevated	5.1	Female	IgA	kappa	NA	0.3	negative	NA	1.5	0	251	218	3.7	2.8	9.6	0.7	11.7	1	Kappa	1.5	0.5	3	8019250213	C	NC	NC	NC	C	1.8	3.6	1.9	4.2	NA	NA	NA	NA
32106	I-H-106939-T2-1	NDMM	17	70	no	NA	no	37	1.21	4190	373	9	elevated	41	Male	IgA	kappa	239.3	2.1	kappa and lambda	NA	275	0	279	125	3.7	6	8.9	0.9	8.1	3	Kappa	275	0.5	550	8019249722	NC	NC	NC	NC	NC	0.5	11.1	2.8	4.1	NA	NA	NA	NA
31576	I-H-130616-T1-1	NDMM	58	NA	yes	NA	no	3.3	NA	5010	158	NA	normal	5.3	Female	IgA	lambda	NA	0.2	negative	NA	NA	1	NA	173	3.8	2.8	9.4	0.8	11.9	1	Lambda	9.8	NA	NA	8019250185	C	C	C	C	C	6.3	13.9	3.3	7.5	IGKV1-27_01	IGKDEL	NA	NA
30675	I-H-106911-T2-1	NDMM	40	40	yes	no	no	2.1	NA	17	2740	10	normal	3.8	Male	IgG	kappa	270.5	2.4	kappa	NA	9.1	0	NA	330	3.8	4.5	8.2	0.8	11.7	2	Kappa	9.1	0.1	91	8019249740	C	C	C	C	C	0.3	5.6	0.3	5.5	IGKV1-6_01	IGKJ4_01	NA	NA
29974	I-H-130651-T1-1	NDMM	44	50	yes	NA	no	2.9	0.78	4230	331	12	normal	4.9	Female	IgA	kappa	NA	2.8	kappa	NA	50.6	0	NA	293	3.5	3.5	10	0.7	10.7	2	Kappa	50.6	0.5	101	8019249721	C	C	C	C	C	0.7	6.9	3.6	3.4	IGKV2D-28_01	IGKJ1_01	NA	NA
27621	I-H-130558-T1-1	NDMM	55	60	yes	NA	NA	2.5	0.07	41	3540	26	normal	4.4	Male	IgG	kappa	NA	2.3	negative	NA	3.3	0	NA	305	3.6	1.9	9.3	1	13	1	Kappa	3.3	0.7	5	8019250165	NC	C	C	NC	C	1.7	5.4	6.9	3.3	NA	NA	NA	NA
27021	I-H-106460-T2-1	NDMM	34	NA	yes	NA	no	8.3	NA	36	2830	18	normal	9.5	Male	IgG	kappa	0	2.4	negative	NA	5.8	0	NA	223	3.3	2.7	8	0.8	10.7	2	Kappa	5.8	0.7	8	8019250143	NC	NC	C	NC	C	0.2	10	1.2	0.7	NA	NA	NA	NA
26911	I-H-106937-T2-1	NDMM	25	70	yes	yes	no	2.9	2.17	60	591	8	normal	4.5	Female	IgA	negative	74.1	0	kappa	NA	181.3	0	NA	239	4.4	4.8	9.2	1	10.7	2	Kappa	181.3	0.7	259	8019250226	NC	C	NC	C	C	0.1	7.8	1.3	1.1	IGKV3D-20_01	IGKJ3_01	NA	NA
26289	I-H-106936-T2-1	NDMM	80	NA	ye	NA	no	2.2	NA	78	9115	19	normal	4.6	Female	IgG	kappa	NA	5.8	negative	NA	7.5	0	NA	270	3.8	10.4	10	0.8	7.6	1	Kappa	7.5	0.9	8	8019249686	NC	NC	C	C	C	3.3	9.6	1.4	2.5	IGKV2-30_01	IGKJ1_01	NA	NA
24113	I-H-130551-T1-1	NDMM	5	NA	no	yes	no	6.9	NA	248	940	78	normal	9.2	Female	IgA	negative	NA	0	negative	NA	1.4	1	NA	521	4.6	3	9.1	0.9	12.8	1	Lambda	3.6	1.4	3	8019250164	NC	NC	C	NC	C	0.8	10.7	1	0.4	NA	NA	NA	NA
23846	I-H-106931-T2-1	NDMM	45	NA	yes	NA	no	3.4	NA	70	601	35	normal	5.2	Male	None	negative	NA	0	negative	NA	208	0	NA	232	4.8	2	9.6	1	12.3	1	Kappa	208	0.6	347	8019250178	C	C	NC	C	C	1.8	5.7	2.5	2.3	IGKV1-5_02	IGKJ2_01	NA	NA
23851	I-H-106935-T2-1	NDMM	5	NA	yes	yes	no	2.9	NA	245	1110	30	normal	4.7	Male	None	negative	659.6	0	kappa	NA	58	0	NA	149	4.7	2	9.4	1.1	16.1	1	Kappa	58	1	58	8019250190	NC	NC	NC	NC	NC	2.3	0.9	2.2	1.8	NA	NA	NA	NA
19942	I-H-130622-T1-1	NDMM	11	35	yes	no	NA	4.5	NA	48	4900	178	elevated	6.8	Female	IgG	lambda	76.8	2.9	negative	NA	0.6	1	262	280	3.5	2.9	9.5	1.2	13.1	1	Lambda	33.9	0.6	56	8019250186	NC	NC	NC	NC	NC	0.9	12.2	2.6	4.5	NA	NA	NA	NA
61838	I-H-130664-T1-1	RRMM	19	40	yes	NA	NA	1.5	NA	36	3720	22	normal	3.7	Male	IgG	kappa	NA	2.1	NA	NA	48	0	NA	188	4.1	2.3	9	1.1	11.5	1	Kappa	48	0.07	686	8019249723	NC	NC	C	NC	C	0.8	8.4	2.2	4.9	NA	NA	NA	NA
23657	I-H-130661-T1-1	RRMM	14	10	no	no	no	1.7	NA	96	1450	31	normal	3.4	Female	IgG	lambda	0	0.7	negative	NA	0.38	1	NA	224	4.5	1.5	9	0.5	12.6	1	Lambda	1.17	0.38	3	8019249687	NC	NC	NC	NC	NC	0.1	35.7	0.5	0.2	NA	NA	NA	NA
24857	I-H-130666-T1-1	RRMM	7	10	NA	NA	NA	3.2	NA	18	1580	13	normal	6.1	Male	IgG	kappa	NA	1	NA	NA	57.91	0	NA	97	4.2	4	8.9	1.3	10.4	2	Kappa	57.91	0.09	643	8019249676	I	NC	C	I	C	0	7.1	0.2	0	NA	NA	NA	NA
26292	I-H-130692-T1-1	RRMM	15	NA	yes	yes	no	1.8	NA	86	1900	35	normal	4.2	Female	IgG	lambda	121	1	lambda	NA	0.68	1	NA	175	4.3	2.4	9.7	0.7	11.5	1	Lambda	40.79	0.68	60	8019249739	I	NC	NC	C	C	0.2	3.2	0.3	2.8	IGKV4-1_01	IGKJ2_02	NA	NA
64051	I-H-106924-T2-1	RRMM	44	30	yes	NA	NA	3.2	NA	68	5250	28	normal	5.7	Female	IgG	kappa	NA	3.6	NA	NA	94	0	NA	249	3.7	4.3	8.1	0.8	10.9	2	Kappa	94	0.09	1044	8019249681	NC	C	C	C	C	0.2	12.1	0.2	11.7	IGKV2-30_02	IGKJ2_01	NA	NA
101328	I-H-130685-T1-1	RRMM	48	90	yes	yes	no	2.1	NA	0	3390	0	elevated	3.1	Female	IgG	kappa	1893	2.4	kappa and lambda	NA	633	0	NA	131	4.6	12.7	10.8	1.4	10.7	1	Kappa	633	0.05	12660	8019249738	C	C	C	C	C	2.3	15.6	3.7	11.7	IGKV3D-20_01	IGKJ4_01	NA	11.5
110036	I-H-106905-T2-1	RRMM	12	5	no	NA	NA	4	NA	55	1273	12	elevated	4.9	Female	None	negative	0	0	negative	NA	95.6	0	NA	56	3.6	4	8.8	0.9	11.4	2	Kappa	95.6	1.04	92	8019249690	C	C	C	C	C	0.5	4.1	1	0.3	IGKV1-8_01	IGKJ5_01	NA	0
114642	I-H-130698-T1-1	RRMM	40	NA	yes	yes	no	1.1	NA	44	845	26	elevated	2.7	Male	IgG	kappa	NA	0.2	NA	NA	8.33	0	NA	99	4.3	4.3	9.5	1.3	11.3	2	Kappa	8.33	0.89	9	8019249752	NC	NC	NC	C	C	0.7	3.3	1	3	IGKV3D-20_01	IGKJ5_01	NA	5
120349	I-H-130668-T1-1	RRMM	13	55	yes	NA	NA	1.9	NA	365	202	27	normal	3.5	Female	IgA	kappa	NA	0.2	NA	NA	3.32	0	NA	75	4.4	2.7	9.2	0.8	10.9	1	Kappa	3.32	0.1	33	8019249688	I	C	C	I	C	0	10.8	0.3	0.3	NA	NA	NA	0.4
23842	I-H-130701-T1-1	RRMM	37	NA	NA	NA	NA	1.1	NA	63	886	83	normal	2.5	Male	None	negative	0	0.2	negative	NA	1.79	0	NA	20	3.5	3.5	8.2	0.8	8.1	2	None	NA	NA	NA	8019249741	I	NC	C	C	C	0	4.7	0.1	4.6	IGKV2D-28_01	IGKJ2_02	NA	NA
147889	I-H-130710-T1-1	RRMM	26	25	yes	yes	no	3.9	NA	694	619	20	normal	5.3	Male	IgA	lambda	NA	0.77	NA	NA	0.08	1	NA	204	4.5	3.1	9.3	1.1	13.4	1	Lambda	3.12	0.08	39	8019249707	C	C	NC	NC	C	1.2	2.4	0.3	1.1	NA	NA	NA	0.4
149497	I-H-130679-T1-1	RRMM	44	40	yes	yes	no	1.5	NA	1366	276	25	normal	3.3	Female	IgA	lambda	NA	1.1	NA	NA	0.06	1	NA	187	4.3	3.3	9.5	1.1	9.7	1	Lambda	6.53	0.06	109	8019249749	NC	C	NC	C	C	0.4	2.7	0.4	0.9	IGKV3-11_01	IGKJ2_01	NA	0.1
157716	I-H-130665-T1-1	RRMM	2	77	NA	NA	NA	2.3	NA	125	250	0	NA	3.8	Female	IgA	lambda	NA	0.07	kappa and lambda	60	0	1	NA	269	4.7	NA	9.7	0.8	11.5	NA	Lambda	100.13	0.05	2003	8019249735	I	NC	C	C	C	0	2.9	0.3	0.3	IGKINTR	IGKDEL	NA	0.5
159888	I-H-106913-T2-1	RRMM	9	80	yes	NA	NA	1.5	NA	0	6952	0	elevated	2.4	Female	IgG	kappa	NA	5.45	NA	60	26.79	0	NA	98	2.9	13.4	8.4	0.8	8.1	2	Kappa	26.79	0.06	446	8019247931	C	NC	C	I	C	2.4	2	0.9	0.6	NA	NA	NA	9.4
160565	I-H-130659-T1-1	RRMM	4	15	NA	NA	NA	1.8	0.35	30	411	47	normal	3.3	Male	None	lambda	NA	0	NA	60	0.65	1	NA	192	4.8	3.9	10.1	1.1	12.8	2	Lambda	434	0.65	668	8019249663	C	C	C	C	C	0.5	7.4	1.5	2.4	IGKV2-30_01	IGKJ4_01	NA	2.1
161950	I-H-130658-T1-1	RRMM	63	90	no	yes	no	4	NA	35	7207	43	elevated	5.7	Male	IgG	kappa	NA	5.36	NA	60	20.2	0	NA	190	3.18	10.1	8.8	1.2	7.2	2	Kappa	20.2	0.17	119	8019249746	C	C	C	C	C	7.6	14.6	22	3.8	IGKV1-16_02	none	NA	NA
167356	I-H-106458-T2-1	RRMM	15	10	yes	yes	no	2	NA	89	1222	12	normal	3.1	Female	None	negative	NA	0	NA	60	4.03	0	NA	222	4.1	1.3	8.5	0.6	11.4	1	Kappa	4.03	1.36	3	8019249705	C	NC	NC	C	C	0.2	10.1	0.3	9.6	IGKV1-5_03	IGKDEL	NA	0.1
172142	I-H-130688-T1-1	RRMM	30	35	yes	yes	no	3.2	NA	57	2728	43	normal	5.2	Male	IgG	kappa	35	1.82	kappa	60	51.5	0	NA	228	4.4	2.1	9.8	0.9	14	1	Kappa	51.5	0.94	55	8019249679	C	C	NC	C	C	1.9	9	1.4	10	IGKV1-27_01	IGKDEL	NA	6.8
183782	I-H-130708-T1-1	RRMM	38	13	no	yes	no	1.7	NA	213	1037	71	normal	4.2	Female	None	lambda	NA	0	NA	60	8.71	1	NA	216	4.9	1.5	9.5	0.8	12.9	1	Lambda	0.81	8.71	0	8019249683	NC	NC	NC	C	C	3.1	5.6	1	4.2	IGKV1-9_01	IGKJ4_01	NA	2.4
200294	I-H-106466-T2-1	RRMM	35	3	yes	yes	no	2.4	NA	132	751	40	normal	4.4	Male	None	lambda	0	0	lambda	60	1.3	1	NA	138	4.4	3	9	1.2	12.6	1	Lambda	13.5	1.3	10	8019249671	C	NC	NC	NC	C	1.8	3.5	0.4	1.8	NA	NA	NA	0.2
201714	I-H-130699-T1-1	RRMM	27	NA	NA	NA	NA	0.6	NA	674	957	30	normal	1.9	Female	IgA	lambda	NA	0.71	NA	60	1.26	1	NA	133	3.8	2.5	9.7	0.8	11.1	1	Lambda	35.23	1.26	28	8019249717	NC	C	C	C	C	2.4	8.9	3.5	9.2	IGKV2D-40_01	IGKJ2_01	NA	6.2
209636	I-H-130711-T1-1	RRMM	22	NA	NA	NA	NA	1.5	NA	475	1771	38	normal	5.5	Female	IgG	lambda	NA	1.11	NA	43	4.78	1	NA	189	3.9	2.4	9	1.3	11.6	1	Lambda	2.83	4.78	1	8019249731	C	NC	NC	NC	C	2.2	4.4	0.3	3.4	NA	NA	NA	4.2
230825	I-H-130700-T1-1	RRMM	58	80	no	no	no	2	NA	0	8762	5	NA	3.9	Female	IgG	lambda	NA	9.14	NA	7	1.7	1	NA	193	2.1	NA	8.6	5.9	8.3	NA	Lambda	1783	1.7	1049	8019249729	C	C	NC	C	C	0.3	9.6	0.5	8.3	IGKV1-16_02	IGKJ4_01	NA	28.6
265376	I-H-130686-T1-1	RRMM	6	15	yes	yes	no	3.8	NA	0	2077	0	normal	4.8	Female	IgG	lambda	270	1.58	lambda	60	0.06	1	NA	244	3.9	2.1	9	0.8	9.2	1	Lambda	53.09	0.06	885	8019249750	C	C	C	C	C	0.7	3.6	1.1	1.9	IGKV3D-20_01	IGKJ4_01	NA	0.5
268335	I-H-130660-T1-1	RRMM	21	NA	NA	NA	NA	5.8	NA	27	1733	6	normal	8.1	Male	IgG	kappa	NA	1.27	NA	60	2.68	0	NA	148	4.6	NA	9	0.9	12.5	NA	Kappa	2.68	0.1	27	8019249675	C	C	NC	C	C	0.6	20.4	2	1.6	IGKV1-9_01	IGKJ5_01	NA	1.3
27452	I-H-130703-T1-1	RRMM	45	45	yes	NA	yes	2.2	NA	54	1850	51	normal	6.3	Male	IgG	lambda	NA	1.1	NA	NA	1.15	1	NA	183	4.2	4.8	9.9	1.2	12.2	2	Lambda	118.8	1.15	103	8019249694	NC	NC	NC	C	C	0.4	19.1	0.2	2.4	IGKV2D-26_01	IGKJ4_01	NA	NA
27459	I-H-130663-T1-1	RRMM	55	NA	no	no	no	2.2	NA	111	5960	25	normal	6.8	Female	IgG	kappa	0	3.9	negative	NA	3.36	0	NA	236	3.4	3.7	8.6	0.8	12.1	2	Kappa	3.36	1.18	3	8019249711	NC	NC	NC	NC	NC	1.8	3.5	9	8.1	NA	NA	NA	NA
32867	I-H-106938-T2-1	RRMM	6	6	yes	yes	no	12.3	NA	NA	NA	NA	elevated	13.7	Male	None	negative	NA	NA	NA	NA	NA	1	NA	157	3.9	NA	8.2	0.8	12	NA	Lambda	NA	NA	NA	8019249727	C	NC	C	NC	C	1.4	6.4	1.9	5	NA	NA	NA	NA
36161	I-H-130669-T1-1	RRMM	13	NA	no	NA	no	2.4	NA	134	1380	47	normal	4.4	Male	IgG	kappa	NA	0.6	kappa	NA	8.44	0	NA	230	4	2.7	9	1	14.7	1	Kappa	8.44	0.69	12	8019249712	C	NC	C	NC	C	1	8.9	2.4	4.4	NA	NA	NA	NA
36228	I-H-130687-T1-1	RRMM	2	30	yes	yes	no	3.4	NA	93	1650	28	normal	6.2	Female	IgG	lambda	0	0.8	negative	NA	0.93	1	NA	294	3.9	2.4	8.9	0.9	13.3	1	Lambda	0.93	10.38	0	8019249667	NC	NC	NC	NC	NC	4.4	10.1	5.5	15.1	NA	NA	NA	NA
44219	I-H-130691-T1-1	RRMM	2	NA	yes	yes	yes	2.7	NA	21	4630	10	elevated	7.1	Female	IgG	lambda	40	3.1	kappa	NA	0.11	1	NA	61	3.2	12.2	9.2	1.3	9.7	2	Lambda	0.76	0.11	7	8019249715	C	C	C	C	C	11.1	20.7	14.5	18.1	IGKINTR	IGKDEL	NA	NA
49368	I-H-106914-T2-1	RRMM	25	50	NA	NA	NA	2.3	NA	5190	395	11	elevated	3.7	Male	IgA	kappa	590	3.8	NA	NA	41.79	0	NA	18	2.5	18.4	8.4	2.2	7.9	2	Kappa	41.79	0.69	61	8019249669	C	C	C	C	C	0.2	5.6	0.2	5.3	IGKV1D-39_01	IGKJ4_01	NA	NA
52685	I-H-130714-T1-1	RRMM	83	83	yes	yes	no	2.7	NA	109	3020	50	normal	4.5	Male	IgG	lambda	874	1.8	kappa and lambda	NA	0.87	1	NA	204	3.9	3.3	10.7	1.1	13.6	1	Lambda	236	0.87	271	8019247919	C	C	NC	C	C	0.9	2.5	3.7	2.9	IGKINTR	IGKDEL	NA	NA
54434	I-H-130670-T1-1	RRMM	9	60	yes	yes	yes	4.1	NA	84	565	7	normal	7.3	Male	None	lambda	167	0	lambda	NA	0.07	1	NA	214	4.4	2.3	9.4	0.9	12.9	1	Lambda	78.36	0.07	1119	8019249724	NC	C	C	C	C	0.6	5.3	5.7	24.6	IGKV3D-20_01	IGKJ3_01	NA	NA
56594	I-H-106922-T2-1	RRMM	75	75	yes	yes	no	1.7	NA	95	4600	12	normal	3.8	Male	IgG	kappa	10	2.5	kappa and lambda	NA	0.74	0	NA	192	3.6	3.2	8.9	1.1	10.3	1	Kappa	0.74	0.74	1	8019249704	NC	C	C	C	C	0.3	6.6	0.5	5.4	IGKINTR	IGKDEL	NA	NA
64517	I-H-130657-T1-1	RRMM	25	30	no	no	no	1.1	NA	75	2190	47	normal	3.1	Female	IgG	lambda	NA	1.7	NA	NA	0.09	1	NA	138	3.7	2	8.5	0.9	11.4	1	Lambda	10.17	0.09	113	8019249734	C	NC	NC	NC	C	1.2	16	3.9	5	NA	NA	NA	NA
65712	I-H-130671-T1-1	RRMM	25	20	no	no	no	2.1	NA	319	2810	35	normal	5.4	Female	IgG	kappa	NA	1.4	NA	NA	4.31	0	NA	266	3.8	2.3	9.3	0.7	13.2	1	Kappa	4.31	2.25	2	8019249736	NC	C	NC	NC	C	0.7	7.6	3	2.4	NA	NA	NA	5
74250	I-H-130707-T1-1	RRMM	10	10	NA	NA	NA	3.5	NA	46	1670	71	normal	4.3	Male	IgG	lambda	NA	0.8	NA	NA	1.06	1	NA	268	4.6	2	9	1	12.7	1	Lambda	5.62	1.06	5	8019249754	NC	C	C	C	C	2.2	10.3	0.7	6.7	IGKV4-1_01	IGKJ4_01	NA	NA
85469	I-H-106949-T2-1	RRMM	30	40	NA	NA	NA	1	NA	0	200	14	normal	2.7	Male	IgG	kappa	0	0.9	negative	NA	0	0	NA	97	3.5	2.3	9.3	0.8	12.4	1	Kappa	0	35.31	0	8019249719	C	C	C	C	C	1.5	3.2	0.6	2.8	IGKV1D-39_01	IGKJ1_01	NA	3.2
78109	I-H-130705-T1-1	RRMM	25	30	yes	yes	no	0.7	NA	0	474	11	normal	1.4	Male	IgG	kappa	NA	0.1	NA	NA	649	0	NA	26	3.6	13.4	8.5	2.8	8.5	1	Kappa	649	0.05	12980	8019249718	NC	NC	NC	C	C	0.3	18.5	0.3	3.7	IGKV1D-33_01	none	NA	NA
78808	I-H-106919-T2-1	RRMM	10	15	no	NA	NA	1.7	NA	40	759	14	normal	3.3	Male	None	negative	NA	0	NA	NA	43.23	0	NA	59	4.6	3.8	9.2	1	11.9	2	Kappa	43.23	0.54	80	8019249682	NC	NC	NC	NC	NC	1.8	20.5	0.7	4.5	NA	NA	NA	NA
79791	I-H-130674-T1-1	RRMM	40	40	no	NA	NA	2	NA	7	2070	0	normal	3	Female	IgG	kappa	4192	2	kappa and lambda	NA	887	0	NA	193	3.9	5.8	8.5	1.8	8.5	3	Kappa	887	0.05	17740	8019249689	NC	C	C	C	C	0.5	8.1	3	2.9	IGKV1D-39_01	IGKJ2_02	NA	NA
84588	I-H-106915-T2-1	RRMM	38	70	no	NA	NA	2.3	NA	11	275	9	elevated	4.3	Female	None	kappa	1800	0.1	NA	NA	572	0	NA	72	4.4	6.6	9.6	5.7	9.1	3	Kappa	572	0.1	5720	8019249693	NC	NC	NC	NC	NC	0.3	68.1	0.6	67.4	NA	NA	NA	NA
84890	I-H-130697-T1-1	RRMM	48	25	no	no	no	2.4	0.27	29	2100	18	elevated	3.7	Male	IgG	kappa	13	1.1	negative	NA	14.66	0	NA	80	4.3	2.2	8.8	0.8	11.1	1	Kappa	14.66	0.11	133	8019249728	C	C	C	NC	C	0.7	10.3	1	8.8	NA	NA	NA	NA
89928	I-H-106926-T3-1	RRMM	70	55	yes	yes	no	1.7	NA	0	616	321	elevated	2.5	Male	None	negative	NA	0	NA	NA	706	0	NA	77	4.2	5.4	9.9	1.1	10.1	2	Kappa	706	0.05	14120	8019249700	I	NC	I	I	I	0	28.7	0.1	0.3	NA	NA	I	18.5
94892	I-H-130693-T1-1	RRMM	27	80	yes	yes	no	1.4	NA	2882	317	0	normal	3.1	Male	IgA	lambda	NA	2.8	NA	NA	0	1	NA	231	4	2.8	10	1.1	12.2	1	Lambda	0.9	0.05	18	8019249751	C	C	C	C	C	0.3	22.8	0.3	18.9	IGKV1D-33_01	none	NA	4.5
96719	I-H-130704-T1-1	RRMM	25	80	NA	NA	NA	2.5	NA	2257	183	8	normal	3.3	Male	IgA	kappa	628	1.7	kappa	NA	83.4	0	NA	154	3.7	4.9	8.8	1.2	10.3	2	Kappa	83.4	0.05	1668	8019249706	I	NC	C	I	C	0.2	12.8	0.5	0.1	NA	NA	NA	0
[truncated: 20 more columns]
